# Supplementary material for: TRIM40 Drives Pathological Cardiac Hypertrophy and Heart Failure via Ubiquitination of PKN2
Source: Adv Sci (Weinh). 2026 Jan 22;13(17):e21337. doi: 10.1002/advs.202521337 (PMC13042792; doi:10.1002/advs.202521337)
Supplement: Supplementary file 2 — Supporting File 2: advs73796‐sup‐0002‐Supplementary Figures_Raw_Data_Figures.zip. [file ADVS-13-e21337-s001.zip]

Archive with 28 entries (20 files):
- Figure S5A_Raw_Data_Figures/
- Figure S5A_Raw_Data_Figures/GAPDH.tif
- Figure S5A_Raw_Data_Figures/TRIM40.tif
- Figure S5C_Raw_Data_Figures/
- Figure S5C_Raw_Data_Figures/GAPDH.tif
- Figure S5C_Raw_Data_Figures/TRIM40.tif
- Figure S5F_Raw_Data_Figures/
- Figure S5F_Raw_Data_Figures/GAPDH.tif
- Figure S5F_Raw_Data_Figures/TRIM40.tif
- Figure S6B_Raw_Data_Figures/
- Figure S6B_Raw_Data_Figures/GAPDH.tif
- Figure S6B_Raw_Data_Figures/p-PKN2.tif
- Figure S6B_Raw_Data_Figures/PKN2.tif
- Figure S7A_Raw_Data_Figures/
- Figure S7A_Raw_Data_Figures/GAPDH.tif
- Figure S7A_Raw_Data_Figures/PKN2(1).tif
- Figure S7C_Raw_Data_Figures/
- Figure S7C_Raw_Data_Figures/GAPDH(3).tif
- Figure S7C_Raw_Data_Figures/p-PKN1.tif
- Figure S7C_Raw_Data_Figures/p-PKN2.tif
- Figure S7E_Raw_Data_Figures/
- Figure S7E_Raw_Data_Figures/ANP.tif
- Figure S7E_Raw_Data_Figures/BNP.tif
- Figure S7E_Raw_Data_Figures/GAPDH.tif
- Figure S7E_Raw_Data_Figures/MYH7.tif
- Figure S8B_Raw_Data_Figures/
- Figure S8B_Raw_Data_Figures/GAPDH.tif
- Figure S8B_Raw_Data_Figures/TRIM40.tif
