# Supplementary material for: TRIM40 Drives Pathological Cardiac Hypertrophy and Heart Failure via Ubiquitination of PKN2
Source: Adv Sci (Weinh). 2026 Jan 22;13(17):e21337. doi: 10.1002/advs.202521337 (PMC13042792; doi:10.1002/advs.202521337)
Supplement: Supplementary file 4 — Supporting File 4: advs73796‐sup‐0004‐Data.zip. [file ADVS-13-e21337-s003.zip]

Archive with 277 entries (235 files):
- advs73796-sup-0004-Data/
- advs73796-sup-0004-Data/IF_Raw_Data_Figures/
- advs73796-sup-0004-Data/IF_Raw_Data_Figures/Figure 1D_RawData_Figures/
- advs73796-sup-0004-Data/IF_Raw_Data_Figures/Figure 1D_RawData_Figures/Ang II-Actinin-40X.tif
- advs73796-sup-0004-Data/IF_Raw_Data_Figures/Figure 1D_RawData_Figures/Ang II-DAPI (Actinin)-40X.tif
- advs73796-sup-0004-Data/IF_Raw_Data_Figures/Figure 1D_RawData_Figures/Ang II-DAPI (Vimentin)-40X.tif
- advs73796-sup-0004-Data/IF_Raw_Data_Figures/Figure 1D_RawData_Figures/Ang II-Merge (Actinin)-40X.tif
- advs73796-sup-0004-Data/IF_Raw_Data_Figures/Figure 1D_RawData_Figures/Ang II-Merge (Vimentin)-40X.tif
- advs73796-sup-0004-Data/IF_Raw_Data_Figures/Figure 1D_RawData_Figures/Ang II-TRIM40 (Actinin)-40X.tif
- advs73796-sup-0004-Data/IF_Raw_Data_Figures/Figure 1D_RawData_Figures/Ang II-TRIM40 (Vimentin)-40X.tif
- advs73796-sup-0004-Data/IF_Raw_Data_Figures/Figure 1D_RawData_Figures/Ang II-Vimentin-40X.tif
- advs73796-sup-0004-Data/IF_Raw_Data_Figures/Figure 1D_RawData_Figures/Ctrl-Actinin-40X.tif
- advs73796-sup-0004-Data/IF_Raw_Data_Figures/Figure 1D_RawData_Figures/Ctrl-DAPI (Actinin)-40X.tif
- advs73796-sup-0004-Data/IF_Raw_Data_Figures/Figure 1D_RawData_Figures/Ctrl-DAPI (Vimentin)-40X.tif
- advs73796-sup-0004-Data/IF_Raw_Data_Figures/Figure 1D_RawData_Figures/Ctrl-Merge (Actinin)-40X.tif
- advs73796-sup-0004-Data/IF_Raw_Data_Figures/Figure 1D_RawData_Figures/Ctrl-Merge (Vimentin)-40X.tif
- advs73796-sup-0004-Data/IF_Raw_Data_Figures/Figure 1D_RawData_Figures/Ctrl-TRIM40 (Actinin)-40X.tif
- advs73796-sup-0004-Data/IF_Raw_Data_Figures/Figure 1D_RawData_Figures/Ctrl-TRIM40 (Vimentin)-40X.tif
- advs73796-sup-0004-Data/IF_Raw_Data_Figures/Figure 1D_RawData_Figures/Ctrl-Vimentin-40X.tif
- advs73796-sup-0004-Data/IF_Raw_Data_Figures/Figure 2J_RawData_Figures/
- advs73796-sup-0004-Data/IF_Raw_Data_Figures/Figure 2J_RawData_Figures/WGA&cTnT&DAPI-TRIM40 knockout-Ang II-40X.tif
- advs73796-sup-0004-Data/IF_Raw_Data_Figures/Figure 2J_RawData_Figures/WGA&cTnT&DAPI-TRIM40 knockout-Sham-40X.tif
- advs73796-sup-0004-Data/IF_Raw_Data_Figures/Figure 2J_RawData_Figures/WGA&cTnT&DAPI-WT-Ang II-40X.tif
- advs73796-sup-0004-Data/IF_Raw_Data_Figures/Figure 2J_RawData_Figures/WGA&cTnT&DAPI-WT-Sham-40X.tif
- advs73796-sup-0004-Data/IF_Raw_Data_Figures/Figure 3H_RawData_Figures/
- advs73796-sup-0004-Data/IF_Raw_Data_Figures/Figure 3H_RawData_Figures/WGA&cTnT&DAPI-TRIM40 knockout-Sham-40X.tif
- advs73796-sup-0004-Data/IF_Raw_Data_Figures/Figure 3H_RawData_Figures/WGA&cTnT&DAPI-TRIM40 knockout-TAC-40X.tif
- advs73796-sup-0004-Data/IF_Raw_Data_Figures/Figure 3H_RawData_Figures/WGA&cTnT&DAPI-WT-Sham-40X.tif
- advs73796-sup-0004-Data/IF_Raw_Data_Figures/Figure 3H_RawData_Figures/WGA&cTnT&DAPI-WT-TAC.tif
- advs73796-sup-0004-Data/IF_Raw_Data_Figures/Figure 4K_RawData_Figures/
- advs73796-sup-0004-Data/IF_Raw_Data_Figures/Figure 4K_RawData_Figures/WGA&cTnT&DAPI-AAV9-cTnT-NC-Ang II-40X.tif
- advs73796-sup-0004-Data/IF_Raw_Data_Figures/Figure 4K_RawData_Figures/WGA&cTnT&DAPI-AAV9-cTnT-NC-Sham-40X.tif
- advs73796-sup-0004-Data/IF_Raw_Data_Figures/Figure 4K_RawData_Figures/WGA&cTnT&DAPI-AAV9-cTnT-shTRIM40-Ang II-40X.tif
- advs73796-sup-0004-Data/IF_Raw_Data_Figures/Figure 4K_RawData_Figures/WGA&cTnT&DAPI-AAV9-cTnT-shTRIM40-Sham.tif
- advs73796-sup-0004-Data/IF_Raw_Data_Figures/Figure 5A_RawData_Figures/
- advs73796-sup-0004-Data/IF_Raw_Data_Figures/Figure 5A_RawData_Figures/cTnT-NC+Ang II-40X.tif
- advs73796-sup-0004-Data/IF_Raw_Data_Figures/Figure 5A_RawData_Figures/cTnT-NC-40X.tif
- advs73796-sup-0004-Data/IF_Raw_Data_Figures/Figure 5A_RawData_Figures/cTnT-si TRIM40+Ang II-40X.tif
- advs73796-sup-0004-Data/IF_Raw_Data_Figures/Figure 5A_RawData_Figures/cTnT-si TRIM40-40X.tif
- advs73796-sup-0004-Data/IF_Raw_Data_Figures/Figure 5A_RawData_Figures/DAPI-NC+Ang II-40X.tif
- advs73796-sup-0004-Data/IF_Raw_Data_Figures/Figure 5A_RawData_Figures/DAPI-NC-40X-40X.tif
- advs73796-sup-0004-Data/IF_Raw_Data_Figures/Figure 5A_RawData_Figures/DAPI-si TRIM40+Ang II-40X.tif
- advs73796-sup-0004-Data/IF_Raw_Data_Figures/Figure 5A_RawData_Figures/DAPI-si TRIM40-40X.tif
- advs73796-sup-0004-Data/IF_Raw_Data_Figures/Figure 5A_RawData_Figures/Merge-NC+Ang II-40X.tif
- advs73796-sup-0004-Data/IF_Raw_Data_Figures/Figure 5A_RawData_Figures/Merge-NC-40X.tif
- advs73796-sup-0004-Data/IF_Raw_Data_Figures/Figure 5A_RawData_Figures/Merge-si TRIM40+Ang II-40X.tif
- advs73796-sup-0004-Data/IF_Raw_Data_Figures/Figure 5A_RawData_Figures/Merge-si TRIM40-40X.tif
- advs73796-sup-0004-Data/IF_Raw_Data_Figures/Figure 5A_RawData_Figures/Rhodamine-NC+Ang II-40X.tif
- advs73796-sup-0004-Data/IF_Raw_Data_Figures/Figure 5A_RawData_Figures/Rhodamine-NC-40X.tif
- advs73796-sup-0004-Data/IF_Raw_Data_Figures/Figure 5A_RawData_Figures/Rhodamine-si-TRIM40+Ang II-40X.tif
- advs73796-sup-0004-Data/IF_Raw_Data_Figures/Figure 5A_RawData_Figures/Rhodamine-si-TRIM40-40X.tif
- advs73796-sup-0004-Data/IF_Raw_Data_Figures/Figure 5F_RawData_Figures/
- advs73796-sup-0004-Data/IF_Raw_Data_Figures/Figure 5F_RawData_Figures/cTnT-EV+Ang II-40X.tif
- advs73796-sup-0004-Data/IF_Raw_Data_Figures/Figure 5F_RawData_Figures/cTnT-EV-40X.tif
- advs73796-sup-0004-Data/IF_Raw_Data_Figures/Figure 5F_RawData_Figures/cTnT-Flag-TRIM40+Ang II-40X.tif
- advs73796-sup-0004-Data/IF_Raw_Data_Figures/Figure 5F_RawData_Figures/cTnT-Flag-TRIM40-40X.tif
- advs73796-sup-0004-Data/IF_Raw_Data_Figures/Figure 5F_RawData_Figures/DAPI-EV+Ang II-40X.tif
- advs73796-sup-0004-Data/IF_Raw_Data_Figures/Figure 5F_RawData_Figures/DAPI-EV-40X.tif
- advs73796-sup-0004-Data/IF_Raw_Data_Figures/Figure 5F_RawData_Figures/DAPI-Flag-TRIM40+Ang II-40X.tif
- advs73796-sup-0004-Data/IF_Raw_Data_Figures/Figure 5F_RawData_Figures/DAPI-Flag-TRIM40-40X.tif
- advs73796-sup-0004-Data/IF_Raw_Data_Figures/Figure 5F_RawData_Figures/Merge-EV+Ang II-40X.tif
- advs73796-sup-0004-Data/IF_Raw_Data_Figures/Figure 5F_RawData_Figures/Merge-EV-40X.tif
- advs73796-sup-0004-Data/IF_Raw_Data_Figures/Figure 5F_RawData_Figures/Merge-Flag-TRIM40+Ang II-40X.tif
- advs73796-sup-0004-Data/IF_Raw_Data_Figures/Figure 5F_RawData_Figures/Merge-Flag-TRIM40-40X.tif
- advs73796-sup-0004-Data/IF_Raw_Data_Figures/Figure 5F_RawData_Figures/Rhodamine-EV+Ang II-40X.tif
- advs73796-sup-0004-Data/IF_Raw_Data_Figures/Figure 5F_RawData_Figures/Rhodamine-EV-40X.tif
- advs73796-sup-0004-Data/IF_Raw_Data_Figures/Figure 5F_RawData_Figures/Rhodamine-Flag-TRIM40+Ang II-40X.tif
- advs73796-sup-0004-Data/IF_Raw_Data_Figures/Figure 5F_RawData_Figures/Rhodamine-Flag-TRIM40-40X.tif
- advs73796-sup-0004-Data/IF_Raw_Data_Figures/Figure 6L_RawData_Figures/
- advs73796-sup-0004-Data/IF_Raw_Data_Figures/Figure 6L_RawData_Figures/Rhodamine-Ang II-Flag-TRIM40-40X.tif
- advs73796-sup-0004-Data/IF_Raw_Data_Figures/Figure 6L_RawData_Figures/Rhodamine-Ang II-Flag-TRIM40-C29S-40X.tif
- advs73796-sup-0004-Data/IF_Raw_Data_Figures/Figure 6L_RawData_Figures/Rhodamine-Ang II-Flag-TRIM40ΔBB-40X.tif
- advs73796-sup-0004-Data/IF_Raw_Data_Figures/Figure 6L_RawData_Figures/Rhodamine-Ang II-Flag-TRIM40ΔCC-40X.tif
- advs73796-sup-0004-Data/IF_Raw_Data_Figures/Figure 6L_RawData_Figures/Rhodamine-Ang II-Flag-TRIM40ΔCT-40X.tif
- advs73796-sup-0004-Data/IF_Raw_Data_Figures/Figure 6L_RawData_Figures/Rhodamine-Ang II-Flag-TRIM40ΔRING-40X.tif
- advs73796-sup-0004-Data/IF_Raw_Data_Figures/Figure 6L_RawData_Figures/Rhodamine-EV-40X.tif
- advs73796-sup-0004-Data/IF_Raw_Data_Figures/Figure 6L_RawData_Figures/TRIM40-Ang II-Flag-TRIM40-40X.tif
- advs73796-sup-0004-Data/IF_Raw_Data_Figures/Figure 6L_RawData_Figures/TRIM40-Ang II-Flag-TRIM40-C29S-40X.tif
- advs73796-sup-0004-Data/IF_Raw_Data_Figures/Figure 6L_RawData_Figures/TRIM40-Ang II-Flag-TRIM40ΔBB-40X.tif
- advs73796-sup-0004-Data/IF_Raw_Data_Figures/Figure 6L_RawData_Figures/TRIM40-Ang II-Flag-TRIM40ΔCC-40X.tif
- advs73796-sup-0004-Data/IF_Raw_Data_Figures/Figure 6L_RawData_Figures/TRIM40-Ang II-Flag-TRIM40ΔCT-40X.tif
- advs73796-sup-0004-Data/IF_Raw_Data_Figures/Figure 6L_RawData_Figures/TRIM40-Ang II-Flag-TRIM40ΔRING-40X.tif
- advs73796-sup-0004-Data/IF_Raw_Data_Figures/Figure 6L_RawData_Figures/TRIM40-EV-40X.tif
- advs73796-sup-0004-Data/IF_Raw_Data_Figures/Figure 8J_RawData_Figures/
- advs73796-sup-0004-Data/IF_Raw_Data_Figures/Figure 8J_RawData_Figures/WGA-WT-AAV-NC-40X.tif
- advs73796-sup-0004-Data/IF_Raw_Data_Figures/Figure 8J_RawData_Figures/WGA-WT-AAV-TRIM40-40X.tif
- advs73796-sup-0004-Data/IF_Raw_Data_Figures/Figure 8J_RawData_Figures/WGA-WT-Ang II-AAV-NC-40X.tif
- advs73796-sup-0004-Data/IF_Raw_Data_Figures/Figure 8J_RawData_Figures/WGA-WT-Ang II-AAV-TRIM40+PKN1 or 2-IN-1-40X.tif
- advs73796-sup-0004-Data/IF_Raw_Data_Figures/Figure 8J_RawData_Figures/WGA-WT-Ang II-AAV-TRIM40-40X.tif
- advs73796-sup-0004-Data/IF_Raw_Data_Figures/Figure 9H_RawData_Figures/
- advs73796-sup-0004-Data/IF_Raw_Data_Figures/Figure 9H_RawData_Figures/WGA-WT+TAC-AAV-NC-40X.tif
- advs73796-sup-0004-Data/IF_Raw_Data_Figures/Figure 9H_RawData_Figures/WGA-WT+TAC-AAV-TRIM40+PKN1 or 2-IN-1-40X.tif
- advs73796-sup-0004-Data/IF_Raw_Data_Figures/Figure 9H_RawData_Figures/WGA-WT+TAC-AAV-TRIM40-40X.tif
- advs73796-sup-0004-Data/IF_Raw_Data_Figures/Figure 9H_RawData_Figures/WGA-WT-AAV-NC-40X.tif
- advs73796-sup-0004-Data/IF_Raw_Data_Figures/Figure 9H_RawData_Figures/WGA-WT-AAV-TRIM40-40X.tif
- advs73796-sup-0004-Data/IF_Raw_Data_Figures/IF_Raw_Data_Figures.pdf
- advs73796-sup-0004-Data/IHC_Raw_Data_Figures/
- advs73796-sup-0004-Data/IHC_Raw_Data_Figures/Figure 2K_RawData_Figures/
- advs73796-sup-0004-Data/IHC_Raw_Data_Figures/Figure 2K_RawData_Figures/H&E-TRIM40 knockout-Ang II-40X.tif
- advs73796-sup-0004-Data/IHC_Raw_Data_Figures/Figure 2K_RawData_Figures/H&E-TRIM40 knockout-Sham-40X.tif
- advs73796-sup-0004-Data/IHC_Raw_Data_Figures/Figure 2K_RawData_Figures/H&E-WT-Ang II-40X.tif
- advs73796-sup-0004-Data/IHC_Raw_Data_Figures/Figure 2K_RawData_Figures/H&E-WT-Sham-40X.tif
- advs73796-sup-0004-Data/IHC_Raw_Data_Figures/Figure 2L_RawData_Figures/
- advs73796-sup-0004-Data/IHC_Raw_Data_Figures/Figure 2L_RawData_Figures/Masson-TRIM40 knockout-Ang II-40X.tif
- advs73796-sup-0004-Data/IHC_Raw_Data_Figures/Figure 2L_RawData_Figures/Masson-TRIM40 knockout-Sham-40X.tif
- advs73796-sup-0004-Data/IHC_Raw_Data_Figures/Figure 2L_RawData_Figures/Masson-WT-Ang II-40X.tif
- advs73796-sup-0004-Data/IHC_Raw_Data_Figures/Figure 2L_RawData_Figures/Masson-WT-Sham-40X.tif
- advs73796-sup-0004-Data/IHC_Raw_Data_Figures/Figure 2M_RawData_Figures/
- advs73796-sup-0004-Data/IHC_Raw_Data_Figures/Figure 2M_RawData_Figures/Sirius red-TRIM40 knockout-Ang II-40X.tif
- advs73796-sup-0004-Data/IHC_Raw_Data_Figures/Figure 2M_RawData_Figures/Sirius red-TRIM40 knockout-Sham-40X.tif
- advs73796-sup-0004-Data/IHC_Raw_Data_Figures/Figure 2M_RawData_Figures/Sirius red-WT-Ang II-40X.tif
- advs73796-sup-0004-Data/IHC_Raw_Data_Figures/Figure 2M_RawData_Figures/Sirius red-WT-Sham-40X.tif
- advs73796-sup-0004-Data/IHC_Raw_Data_Figures/Figure 3J_RawData_Figures/
- advs73796-sup-0004-Data/IHC_Raw_Data_Figures/Figure 3J_RawData_Figures/H&E-TRIM40 knockout-Sham-40X.tif
- advs73796-sup-0004-Data/IHC_Raw_Data_Figures/Figure 3J_RawData_Figures/H&E-TRIM40 knockout-TAC-40X.tif
- advs73796-sup-0004-Data/IHC_Raw_Data_Figures/Figure 3J_RawData_Figures/H&E-WT-Sham-40X.tif
- advs73796-sup-0004-Data/IHC_Raw_Data_Figures/Figure 3J_RawData_Figures/H&E-WT-TAC-40X.tif
- advs73796-sup-0004-Data/IHC_Raw_Data_Figures/Figure 3K_RawData_Figures/
- advs73796-sup-0004-Data/IHC_Raw_Data_Figures/Figure 3K_RawData_Figures/Masson-TRIM40 knockout-Sham-40X.tif
- advs73796-sup-0004-Data/IHC_Raw_Data_Figures/Figure 3K_RawData_Figures/Masson-TRIM40 knockout-TAC-40X.tif
- advs73796-sup-0004-Data/IHC_Raw_Data_Figures/Figure 3K_RawData_Figures/Masson-WT-Sham-40X.tif
- advs73796-sup-0004-Data/IHC_Raw_Data_Figures/Figure 3K_RawData_Figures/Masson-WT-TAC-40X.tif
- advs73796-sup-0004-Data/IHC_Raw_Data_Figures/Figure 3L_RawData_Figures/
- advs73796-sup-0004-Data/IHC_Raw_Data_Figures/Figure 3L_RawData_Figures/Sirius red-TRIM40 knockout-Sham-40X.tif
- advs73796-sup-0004-Data/IHC_Raw_Data_Figures/Figure 3L_RawData_Figures/Sirius red-TRIM40 knockout-TAC-40X.tif
- advs73796-sup-0004-Data/IHC_Raw_Data_Figures/Figure 3L_RawData_Figures/Sirius red-WT-Sham-40X.tif
- advs73796-sup-0004-Data/IHC_Raw_Data_Figures/Figure 3L_RawData_Figures/Sirius red-WT-TAC-40X.tif
- advs73796-sup-0004-Data/IHC_Raw_Data_Figures/Figure 4M_RawData_Figures/
- advs73796-sup-0004-Data/IHC_Raw_Data_Figures/Figure 4M_RawData_Figures/H&E-AAV9-cTnT-NC-Ang II-40X.jpg
- advs73796-sup-0004-Data/IHC_Raw_Data_Figures/Figure 4M_RawData_Figures/H&E-AAV9-cTnT-NC-Sham-40X.jpg
- advs73796-sup-0004-Data/IHC_Raw_Data_Figures/Figure 4M_RawData_Figures/H&E-AAV9-cTnT-shTRIM40-Ang II-40X.jpg
- advs73796-sup-0004-Data/IHC_Raw_Data_Figures/Figure 4M_RawData_Figures/H&E-AAV9-cTnT-shTRIM40-Sham-40X.jpg
- advs73796-sup-0004-Data/IHC_Raw_Data_Figures/Figure 4N_RawData_Figures/
- advs73796-sup-0004-Data/IHC_Raw_Data_Figures/Figure 4N_RawData_Figures/Masson-AAV9-cTnT-NC-Ang II-40X.jpg
- advs73796-sup-0004-Data/IHC_Raw_Data_Figures/Figure 4N_RawData_Figures/Masson-AAV9-cTnT-NC-Sham-40X.jpg
- advs73796-sup-0004-Data/IHC_Raw_Data_Figures/Figure 4N_RawData_Figures/Masson-AAV9-cTnT-shTRIM40-Ang II-40X.jpg
- advs73796-sup-0004-Data/IHC_Raw_Data_Figures/Figure 4N_RawData_Figures/Masson-AAV9-cTnT-shTRIM40-Sham-40X.jpg
- advs73796-sup-0004-Data/IHC_Raw_Data_Figures/Figure 4O_RawData_Figures/
- advs73796-sup-0004-Data/IHC_Raw_Data_Figures/Figure 4O_RawData_Figures/Sirius red-AAV9-cTnT-NC-Ang II-40X.jpg
- advs73796-sup-0004-Data/IHC_Raw_Data_Figures/Figure 4O_RawData_Figures/Sirius red-AAV9-cTnT-NC-Sham-40X.jpg
- advs73796-sup-0004-Data/IHC_Raw_Data_Figures/Figure 4O_RawData_Figures/Sirius red-AAV9-cTnT-shTRIM40-Ang II-40X.jpg
- advs73796-sup-0004-Data/IHC_Raw_Data_Figures/Figure 4O_RawData_Figures/Sirius red-AAV9-cTnT-shTRIM40-Sham-40X.jpg
- advs73796-sup-0004-Data/IHC_Raw_Data_Figures/Figure 8K_RawData_Figures/
- advs73796-sup-0004-Data/IHC_Raw_Data_Figures/Figure 8K_RawData_Figures/H&E-WT-AAV-NC-40X.jpg
- advs73796-sup-0004-Data/IHC_Raw_Data_Figures/Figure 8K_RawData_Figures/H&E-WT-AAV-TRIM40-40X.jpg
- advs73796-sup-0004-Data/IHC_Raw_Data_Figures/Figure 8K_RawData_Figures/H&E-WT-Ang II-AAV-NC-40X.jpg
- advs73796-sup-0004-Data/IHC_Raw_Data_Figures/Figure 8K_RawData_Figures/H&E-WT-Ang II-AAV-TRIM40+PKN1 or 2-IN-1-40X.jpg
- advs73796-sup-0004-Data/IHC_Raw_Data_Figures/Figure 8K_RawData_Figures/H&E-WT-Ang II-AAV-TRIM40-40X.jpg
- advs73796-sup-0004-Data/IHC_Raw_Data_Figures/Figure 8L_RawData_Figures/
- advs73796-sup-0004-Data/IHC_Raw_Data_Figures/Figure 8L_RawData_Figures/Masson-WT-AAV-NC-40X.jpg
- advs73796-sup-0004-Data/IHC_Raw_Data_Figures/Figure 8L_RawData_Figures/Masson-WT-AAV-TRIM40-40X.jpg
- advs73796-sup-0004-Data/IHC_Raw_Data_Figures/Figure 8L_RawData_Figures/Masson-WT-Ang II-AAV-NC-40X.jpg
- advs73796-sup-0004-Data/IHC_Raw_Data_Figures/Figure 8L_RawData_Figures/Masson-WT-Ang II-AAV-TRIM40+PKN1 or 2-IN-1-40X.jpg
- advs73796-sup-0004-Data/IHC_Raw_Data_Figures/Figure 8L_RawData_Figures/Masson-WT-Ang II-AAV-TRIM40-40X.jpg
- advs73796-sup-0004-Data/IHC_Raw_Data_Figures/Figure 8M_RawData_Figures/
- advs73796-sup-0004-Data/IHC_Raw_Data_Figures/Figure 8M_RawData_Figures/Sirius red-WT-AAV-NC-40X.jpg
- advs73796-sup-0004-Data/IHC_Raw_Data_Figures/Figure 8M_RawData_Figures/Sirius red-WT-AAV-TRIM40-40X.jpg
- advs73796-sup-0004-Data/IHC_Raw_Data_Figures/Figure 8M_RawData_Figures/Sirius red-WT-Ang II-AAV-NC-40X.jpg
- advs73796-sup-0004-Data/IHC_Raw_Data_Figures/Figure 8M_RawData_Figures/Sirius red-WT-Ang II-AAV-TRIM40+PKN1 or 2-IN-1-40X.jpg
- advs73796-sup-0004-Data/IHC_Raw_Data_Figures/Figure 8M_RawData_Figures/Sirius red-WT-Ang II-AAV-TRIM40-40X.jpg
- advs73796-sup-0004-Data/IHC_Raw_Data_Figures/Figure 9J_RawData_Figures/
- advs73796-sup-0004-Data/IHC_Raw_Data_Figures/Figure 9J_RawData_Figures/H&E-WT+TAC-AAV-NC-40X.jpg
- advs73796-sup-0004-Data/IHC_Raw_Data_Figures/Figure 9J_RawData_Figures/H&E-WT+TAC-AAV-TRIM40+PKN1 or 2-IN-1-40X.jpg
- advs73796-sup-0004-Data/IHC_Raw_Data_Figures/Figure 9J_RawData_Figures/H&E-WT+TAC-AAV-TRIM40-40X.jpg
- advs73796-sup-0004-Data/IHC_Raw_Data_Figures/Figure 9J_RawData_Figures/H&E-WT-AAV-NC-40X.jpg
- advs73796-sup-0004-Data/IHC_Raw_Data_Figures/Figure 9J_RawData_Figures/H&E-WT-AAV-TRIM40-40X.jpg
- advs73796-sup-0004-Data/IHC_Raw_Data_Figures/Figure 9K_RawData_Figures/
- advs73796-sup-0004-Data/IHC_Raw_Data_Figures/Figure 9K_RawData_Figures/Masson-WT+TAC-AAV-NC-40X.jpg
- advs73796-sup-0004-Data/IHC_Raw_Data_Figures/Figure 9K_RawData_Figures/Masson-WT+TAC-AAV-TRIM40+PKN1 or 2-IN-1-40X.jpg
- advs73796-sup-0004-Data/IHC_Raw_Data_Figures/Figure 9K_RawData_Figures/Masson-WT+TAC-AAV-TRIM40-40X.jpg
- advs73796-sup-0004-Data/IHC_Raw_Data_Figures/Figure 9K_RawData_Figures/Masson-WT-AAV-NC-40X.jpg
- advs73796-sup-0004-Data/IHC_Raw_Data_Figures/Figure 9K_RawData_Figures/Masson-WT-AAV-TRIM40-40X.jpg
- advs73796-sup-0004-Data/IHC_Raw_Data_Figures/Figure 9L_RawData_Figures/
- advs73796-sup-0004-Data/IHC_Raw_Data_Figures/Figure 9L_RawData_Figures/Sirius red-WT+TAC-AAV-NC-40X.jpg
- advs73796-sup-0004-Data/IHC_Raw_Data_Figures/Figure 9L_RawData_Figures/Sirius red-WT+TAC-AAV-TRIM40+PKN1 or 2-IN-1-40X.jpg
- advs73796-sup-0004-Data/IHC_Raw_Data_Figures/Figure 9L_RawData_Figures/Sirius red-WT+TAC-AAV-TRIM40-40X.jpg
- advs73796-sup-0004-Data/IHC_Raw_Data_Figures/Figure 9L_RawData_Figures/Sirius red-WT-AAV-NC-40X.jpg
- advs73796-sup-0004-Data/IHC_Raw_Data_Figures/Figure 9L_RawData_Figures/Sirius red-WT-AAV-TRIM40-40X.jpg
- advs73796-sup-0004-Data/IHC_Raw_Data_Figures/Figure S2E_RawData_Figures/
- advs73796-sup-0004-Data/IHC_Raw_Data_Figures/Figure S2E_RawData_Figures/H&E-TRIM40 knockout-Ang II -40X.tif
- advs73796-sup-0004-Data/IHC_Raw_Data_Figures/Figure S2E_RawData_Figures/H&E-TRIM40 knockout-Sham-40X.tif
- advs73796-sup-0004-Data/IHC_Raw_Data_Figures/Figure S2E_RawData_Figures/H&E-WT-Ang II-40X.tif
- advs73796-sup-0004-Data/IHC_Raw_Data_Figures/Figure S2E_RawData_Figures/H&E-WT-Sham-40X.tif
- advs73796-sup-0004-Data/IHC_Raw_Data_Figures/Figure S2G_RawData_Figures/
- advs73796-sup-0004-Data/IHC_Raw_Data_Figures/Figure S2G_RawData_Figures/Masson-TRIM40 knockout-Ang II-40X.tif
- advs73796-sup-0004-Data/IHC_Raw_Data_Figures/Figure S2G_RawData_Figures/Masson-TRIM40 knockout-Sham-40X.tif
- advs73796-sup-0004-Data/IHC_Raw_Data_Figures/Figure S2G_RawData_Figures/Masson-WT-Ang II-40X.tif
- advs73796-sup-0004-Data/IHC_Raw_Data_Figures/Figure S2G_RawData_Figures/Masson-WT-Sham-40X.tif
- advs73796-sup-0004-Data/IHC_Raw_Data_Figures/Figure S2J_RawData_Figures/
- advs73796-sup-0004-Data/IHC_Raw_Data_Figures/Figure S2J_RawData_Figures/Sirius red-TRIM40 knockout-Ang II-40X.tif
- advs73796-sup-0004-Data/IHC_Raw_Data_Figures/Figure S2J_RawData_Figures/Sirius red-TRIM40 knockout-Sham-40X.tif
- advs73796-sup-0004-Data/IHC_Raw_Data_Figures/Figure S2J_RawData_Figures/Sirius red-WT-Ang II-40X.tif
- advs73796-sup-0004-Data/IHC_Raw_Data_Figures/Figure S2J_RawData_Figures/Sirius red-WT-Sham-40X.tif
- advs73796-sup-0004-Data/IHC_Raw_Data_Figures/Figure S3C_RawData_Figures/
- advs73796-sup-0004-Data/IHC_Raw_Data_Figures/Figure S3C_RawData_Figures/H&E-TRIM40 knockout-Sham-40X.tif
- advs73796-sup-0004-Data/IHC_Raw_Data_Figures/Figure S3C_RawData_Figures/H&E-TRIM40 knockout-TAC-40X.tif
- advs73796-sup-0004-Data/IHC_Raw_Data_Figures/Figure S3C_RawData_Figures/H&E-WT-Sham-40X.tif
- advs73796-sup-0004-Data/IHC_Raw_Data_Figures/Figure S3C_RawData_Figures/H&E-WT-TAC-40X.tif
- advs73796-sup-0004-Data/IHC_Raw_Data_Figures/Figure S3E_RawData_Figures/
- advs73796-sup-0004-Data/IHC_Raw_Data_Figures/Figure S3E_RawData_Figures/Masson-TRIM40 knockout-Sham-40X.tif
- advs73796-sup-0004-Data/IHC_Raw_Data_Figures/Figure S3E_RawData_Figures/Masson-TRIM40 knockout-TAC-40X.tif
- advs73796-sup-0004-Data/IHC_Raw_Data_Figures/Figure S3E_RawData_Figures/Masson-WT-TAC-40X.tif
- advs73796-sup-0004-Data/IHC_Raw_Data_Figures/Figure S3E_RawData_Figures/Msson-WT-Sham-40X.tif
- advs73796-sup-0004-Data/IHC_Raw_Data_Figures/Figure S3H_RawData_Figures/
- advs73796-sup-0004-Data/IHC_Raw_Data_Figures/Figure S3H_RawData_Figures/Sirius red-TRIM40 knockout-Sham-40X.tif
- advs73796-sup-0004-Data/IHC_Raw_Data_Figures/Figure S3H_RawData_Figures/Sirius red-WT-Sham-40X.tif
- advs73796-sup-0004-Data/IHC_Raw_Data_Figures/Figure S3H_RawData_Figures/Sirius red-WT-TAC-40X.tif
- advs73796-sup-0004-Data/IHC_Raw_Data_Figures/Figure S3H_RawData_Figures/Sirrius red-TRIM40 knockout-TAC-40X.tif
- advs73796-sup-0004-Data/IHC_Raw_Data_Figures/Figure S4B_RawData_Figures/
- advs73796-sup-0004-Data/IHC_Raw_Data_Figures/Figure S4B_RawData_Figures/H&E-AAV9-cTnT- shTRIM40 + Ang II-40X.jpg
- advs73796-sup-0004-Data/IHC_Raw_Data_Figures/Figure S4B_RawData_Figures/H&E-AAV9-cTnT- shTRIM40 + Sham-40X.jpg
- advs73796-sup-0004-Data/IHC_Raw_Data_Figures/Figure S4B_RawData_Figures/H&E-AAV9-cTnT-NC + AngII-40X.jpg
- advs73796-sup-0004-Data/IHC_Raw_Data_Figures/Figure S4B_RawData_Figures/H&E-AAV9-cTnT-NC + Sham-40X.jpg
- advs73796-sup-0004-Data/IHC_Raw_Data_Figures/Figure S4D_RawData_Figures/
- advs73796-sup-0004-Data/IHC_Raw_Data_Figures/Figure S4D_RawData_Figures/Masson-AAV9-cTnT- shTRIM40 + Ang II-40X.jpg
- advs73796-sup-0004-Data/IHC_Raw_Data_Figures/Figure S4D_RawData_Figures/Masson-AAV9-cTnT- shTRIM40 + Sham-40X.jpg
- advs73796-sup-0004-Data/IHC_Raw_Data_Figures/Figure S4D_RawData_Figures/Masson-AAV9-cTnT-NC + AngII-40X.jpg
- advs73796-sup-0004-Data/IHC_Raw_Data_Figures/Figure S4D_RawData_Figures/Masson-AAV9-cTnT-NC + Sham-40X.jpg
- advs73796-sup-0004-Data/IHC_Raw_Data_Figures/Figure S4G_RawData_Figures/
- advs73796-sup-0004-Data/IHC_Raw_Data_Figures/Figure S4G_RawData_Figures/Sirius red-AAV9-cTnT- shTRIM40 + Ang II-40X.jpg
- advs73796-sup-0004-Data/IHC_Raw_Data_Figures/Figure S4G_RawData_Figures/Sirius red-AAV9-cTnT- shTRIM40 + Sham-40X.jpg
- advs73796-sup-0004-Data/IHC_Raw_Data_Figures/Figure S4G_RawData_Figures/Sirius red-AAV9-cTnT-NC + AngII-40X.jpg
- advs73796-sup-0004-Data/IHC_Raw_Data_Figures/Figure S4G_RawData_Figures/Sirius red-AAV9-cTnT-NC + Sham-40X.jpg
- advs73796-sup-0004-Data/IHC_Raw_Data_Figures/Figure S8F_RawData_Figures/
- advs73796-sup-0004-Data/IHC_Raw_Data_Figures/Figure S8F_RawData_Figures/H&E-Ang II-WT-AAV9-NC-40X.jpg
- advs73796-sup-0004-Data/IHC_Raw_Data_Figures/Figure S8F_RawData_Figures/H&E-Ang II-WT-AAV9-TRIM40+PKN1&2-IN-1-40X.jpg
- advs73796-sup-0004-Data/IHC_Raw_Data_Figures/Figure S8F_RawData_Figures/H&E-Ang II-WT-AAV9-TRIM40-40X.jpg
- advs73796-sup-0004-Data/IHC_Raw_Data_Figures/Figure S8F_RawData_Figures/H&E-WT-AAV9-NC-40X.jpg
- advs73796-sup-0004-Data/IHC_Raw_Data_Figures/Figure S8F_RawData_Figures/H&E-WT-AAV9-TRIM40-40X.jpg
- advs73796-sup-0004-Data/IHC_Raw_Data_Figures/Figure S8H_RawData_Figures/
- advs73796-sup-0004-Data/IHC_Raw_Data_Figures/Figure S8H_RawData_Figures/Masson-Ang II-WT-AAV9-NC-40X.jpg
- advs73796-sup-0004-Data/IHC_Raw_Data_Figures/Figure S8H_RawData_Figures/Masson-Ang II-WT-AAV9-TRIM40+PKN1&2-IN-1-40X.jpg
- advs73796-sup-0004-Data/IHC_Raw_Data_Figures/Figure S8H_RawData_Figures/Masson-Ang II-WT-AAV9-TRIM40-40X.jpg
- advs73796-sup-0004-Data/IHC_Raw_Data_Figures/Figure S8H_RawData_Figures/Masson-WT-AAV9-NC-40X.jpg
- advs73796-sup-0004-Data/IHC_Raw_Data_Figures/Figure S8H_RawData_Figures/Masson-WT-AAV9-TRIM40-40X.jpg
- advs73796-sup-0004-Data/IHC_Raw_Data_Figures/Figure S8K_RawData_Figures/
- advs73796-sup-0004-Data/IHC_Raw_Data_Figures/Figure S8K_RawData_Figures/Sirius red-Ang II-WT-AAV9-NC-40X.jpg
- advs73796-sup-0004-Data/IHC_Raw_Data_Figures/Figure S8K_RawData_Figures/Sirius red-Ang II-WT-AAV9-TRIM40+PKN1&2-IN-1-40X.jpg
- advs73796-sup-0004-Data/IHC_Raw_Data_Figures/Figure S8K_RawData_Figures/Sirius red-Ang II-WT-AAV9-TRIM40-40X.jpg
- advs73796-sup-0004-Data/IHC_Raw_Data_Figures/Figure S8K_RawData_Figures/Sirius red-WT-AAV9-NC-40X.jpg
- advs73796-sup-0004-Data/IHC_Raw_Data_Figures/Figure S8K_RawData_Figures/Sirius red-WT-AAV9-TRIM40-40X.jpg
- advs73796-sup-0004-Data/IHC_Raw_Data_Figures/Figure S9C_RawData_Figures/
- advs73796-sup-0004-Data/IHC_Raw_Data_Figures/Figure S9C_RawData_Figures/H&E-TAC-WT-AAV9-NC-40X.jpg
- advs73796-sup-0004-Data/IHC_Raw_Data_Figures/Figure S9C_RawData_Figures/H&E-TAC-WT-AAV9-TRIM40+PKN1&2-IN-1-40X.jpg
- advs73796-sup-0004-Data/IHC_Raw_Data_Figures/Figure S9C_RawData_Figures/H&E-TAC-WT-AAV9-TRIM40-40X.jpg
- advs73796-sup-0004-Data/IHC_Raw_Data_Figures/Figure S9C_RawData_Figures/H&E-WT-AAV9-NC-40X.jpg
- advs73796-sup-0004-Data/IHC_Raw_Data_Figures/Figure S9C_RawData_Figures/H&E-WT-AAV9-TRIM40-40X.jpg
- advs73796-sup-0004-Data/IHC_Raw_Data_Figures/Figure S9E_RawData_Figures/
- advs73796-sup-0004-Data/IHC_Raw_Data_Figures/Figure S9E_RawData_Figures/Masson-TAC-WT-AAV9-NC-40X.jpg
- advs73796-sup-0004-Data/IHC_Raw_Data_Figures/Figure S9E_RawData_Figures/Masson-TAC-WT-AAV9-TRIM40+PKN1&2-IN-1-40X.jpg
- advs73796-sup-0004-Data/IHC_Raw_Data_Figures/Figure S9E_RawData_Figures/Masson-TAC-WT-AAV9-TRIM40-40X.jpg
- advs73796-sup-0004-Data/IHC_Raw_Data_Figures/Figure S9E_RawData_Figures/Masson-WT-AAV9-NC-40X.jpg
- advs73796-sup-0004-Data/IHC_Raw_Data_Figures/Figure S9E_RawData_Figures/Masson-WT-AAV9-TRIM40-40X.jpg
- advs73796-sup-0004-Data/IHC_Raw_Data_Figures/Figure S9H_RawData_Figures/
- advs73796-sup-0004-Data/IHC_Raw_Data_Figures/Figure S9H_RawData_Figures/Sirius red-TAC-WT-AAV9-NC-40X.jpg
- advs73796-sup-0004-Data/IHC_Raw_Data_Figures/Figure S9H_RawData_Figures/Sirius red-TAC-WT-AAV9-TRIM40+PKN1&2-IN-1-40X.jpg
- advs73796-sup-0004-Data/IHC_Raw_Data_Figures/Figure S9H_RawData_Figures/Sirius red-TAC-WT-AAV9-TRIM40-40X.jpg
- advs73796-sup-0004-Data/IHC_Raw_Data_Figures/Figure S9H_RawData_Figures/Sirius red-WT-AAV9-NC-40X.jpg
- advs73796-sup-0004-Data/IHC_Raw_Data_Figures/Figure S9H_RawData_Figures/Sirius red-WT-AAV9-TRIM40-40X.jpg
- advs73796-sup-0004-Data/IHC_Raw_Data_Figures/IHC_Raw_Data_Figures.pdf
- advs73796-sup-0004-Data/SourceData_Figure. 1.xlsx
- advs73796-sup-0004-Data/SourceData_Figure. 2.xlsx
- advs73796-sup-0004-Data/SourceData_Figure. 3.xlsx
- advs73796-sup-0004-Data/SourceData_Figure. 4.xlsx
- advs73796-sup-0004-Data/SourceData_Figure. 5.xlsx
- advs73796-sup-0004-Data/SourceData_Figure. 7.xlsx
- advs73796-sup-0004-Data/SourceData_Figure. 8.xlsx
- advs73796-sup-0004-Data/SourceData_Figure. 9.xlsx
- advs73796-sup-0004-Data/SourceData_Figure. S1.xlsx
- advs73796-sup-0004-Data/SourceData_Figure. S2.xlsx
- advs73796-sup-0004-Data/SourceData_Figure. S3.xlsx
- advs73796-sup-0004-Data/SourceData_Figure. S4.xlsx
- advs73796-sup-0004-Data/SourceData_Figure. S5.xlsx
- advs73796-sup-0004-Data/SourceData_Figure. S6.xlsx
- advs73796-sup-0004-Data/SourceData_Figure. S7.xlsx
- advs73796-sup-0004-Data/SourceData_Figure. S8.xlsx
- advs73796-sup-0004-Data/SourceData_Figure. S9.xlsx
